# Supplementary material for: Weighing the unknowns: Value of Information for biological and operational uncertainty in invasion management
Source: J Appl Ecol. 2021 Jun 22;58(8):1621–30. doi: 10.1111/1365-2664.13904 (PMC8453580; doi:10.1111/1365-2664.13904)
Supplement: Supplementary file 2 — Table S1‐S8 [file JPE-58-1621-s002.xlsx]

## Sheet: Supplementary Table S1
Table S1. Literature survey on the effectiveness of biocontrol agents reported in empirical studies. The biocontrol agents are: Trichosirocalus horridus (T.), Rhinocyllus conicus (R.), and Urophora solstitialis (U.). Combinations of agents are shown by combinations of the first letters of the agent’s genus name. For example, R.T. means the combination of R. conicus and T. horridus. Note: T. horri…
Targeted Vital Rate	Biocontrol Agents							References
Vital rates	R.	T.	U.	R.T.	R.U.	T.U.	T.R.U.
Fecundity	0.45	0.3		0.59				Milbrath & Nechols.Biological Control, 2004, 30:418-429
Fecundity	0.28							McCarty & Lamp. Weed Science, 1982, 30:136-140
Fecundity	0.78							McCarty & Lamp. Weed Science, 1982, 30:136-141
Fecundity	0.495851							McCarty & Lamp. Weed Science, 1982, 30:136-142
Fecundity	0.195021							McCarty & Lamp. Weed Science, 1982, 30:136-143
Fecundity	0.153527							McCarty & Lamp. Weed Science, 1982, 30:136-144
Fecundity	0.770053							McCarty & Lamp. Weed Science, 1982, 30:136-145
Fecundity	0.843137							McCarty & Lamp. Weed Science, 1982, 30:136-146
Fecundity	0.723708							McCarty & Lamp. Weed Science, 1982, 30:136-147
Fecundity			0.45					Woodburn, 1996, In: Fruit fly pests, edited by McPheron & Steck
Fecundity	0.345							Surles & Kok, Weed Science, 1978, 26:264-269
Fecundity	0.363							Surles & Kok, Weed Science, 1978, 26:264-270
Fecundity				0.03				Kok, McAvoy & Mays, Weed Science, 1986: 966-971
Fecundity		-0.237681						Cartwright & Kok, Weed Science, 33: 57-62
Fecundity		0.591549						Cartwright & Kok, Weed Science, 33: 57-62
Fecundity		0.596685						Cartwright & Kok, Weed Science, 33: 57-62
Fecundity		-0.00487805						Cartwright & Kok, Weed Science, 33: 57-62
Fecundity		-0.505348						Cartwright & Kok, Weed Science, 33: 57-62
Fecundity		0.0804309						Cartwright & Kok, Weed Science, 33: 57-62
Fecundity	0.44							Sheppard, Cullen, Aeschlimann & Predispersal, Acta Oecologica,1994,15:529-541
Fecundity	0.57							Sheppard, Cullen, Aeschlimann & Predispersal, Acta Oecologica,1994,15:529-541
Fecundity	0.26							Sheppard, Cullen, Aeschlimann & Predispersal, Acta Oecologica,1994,15:529-541
Fecundity	0.09		0.63					Sheppard, Cullen, Aeschlimann & Predispersal, Acta Oecologica,1994,15:529-541
Fecundity	0.32		0.06					Sheppard, Cullen, Aeschlimann & Predispersal, Acta Oecologica,1994,15:529-541
Fecundity	0.23		0.04					Sheppard, Cullen, Aeschlimann & Predispersal, Acta Oecologica,1994,15:529-541
Fecundity	0.45							Kelly & McCallum, Proceedings of the VIII International Symposium for the Biological Control of Weeds, 1995:205-212
Fecundity	0.09							Kelly & McCallum, Proceedings of the VIII International Symposium for the Biological Control of Weeds, 1995:205-212
Fecundity	0.222							Kelly & McCallum, Proc.43rd N.Z. Weed and Pest Control Conf. 1990:212-215
Fecundity	0.381							Kelly & McCallum, Proc.43rd N.Z. Weed and Pest Control Conf. 1990:212-216
Fecundity	0.336							Kelly & McCallum, Proc.43rd N.Z. Weed and Pest Control Conf. 1990:212-217
Fecundity	0.489							Kelly & McCallum, Proc.43rd N.Z. Weed and Pest Control Conf. 1990:212-218
Fecundity	0.028							Kelly & McCallum, Proc.43rd N.Z. Weed and Pest Control Conf. 1990:212-219
Fecundity	0.386							Kelly & wood, Proc.44th N.Z. Weed and Pest Control Conf. 1991:280-283
Fecundity	0.061							Kelly & wood, Proc.44th N.Z. Weed and Pest Control Conf. 1991:280-283
Fecundity	0.072							Kelly & wood, Proc.44th N.Z. Weed and Pest Control Conf. 1991:280-283
Fecundity	0.088							Kelly & wood, Proc.44th N.Z. Weed and Pest Control Conf. 1991:280-283
Fecundity	0.0283							McCallum & Kelly, Proc. 43rd N.Z. Weed and Pest Control Conf.1990:216-219
Fecundity	0.36	0.72	0.11		0.47		0.81	Woodburn, Biocontrol Science and Technology, 1997, 7:645-656
Fecundity					0.7			Woodburn, Briese & Corey, Plant Protection Quarterly, 1996, 11:250-253
Fecundity	0.143		0.088		0.228			Groenteman, Kelly, Fowler, Bourdot, New Zealand Journal of Agricultural Research 2011, 54:1-13
Fecundity	0.042		0.072		0.113			Groenteman, Kelly, Fowler, Bourdot, New Zealand Journal of Agricultural Research 2011, 54:1-13
Fecundity	0							Kok & Pienkowski, Proc. VI Int. Symp. Biol. Contr. Weeds, 1984, 19-25
Fecundity	0.733							Kok & Pienkowski, Proc. VI Int. Symp. Biol. Contr. Weeds, 1984, 19-25
Fecundity	0.8							Kok & Pienkowski, Proc. VI Int. Symp. Biol. Contr. Weeds, 1984, 19-25
Fecundity	0.8							Kok & Pienkowski, Proc. VI Int. Symp. Biol. Contr. Weeds, 1984, 19-25
Fecundity	0.933							Kok & Pienkowski, Proc. VI Int. Symp. Biol. Contr. Weeds, 1984, 19-25
Fecundity	0.933							Kok & Pienkowski, Proc. VI Int. Symp. Biol. Contr. Weeds, 1984, 19-25
Fecundity	0.733							Kok & Pienkowski, Proc. VI Int. Symp. Biol. Contr. Weeds, 1984, 19-25
Fecundity	0.467							Kok & Pienkowski, Proc. VI Int. Symp. Biol. Contr. Weeds, 1984, 19-25
Fecundity	0.8							Kok & Pienkowski, Proc. VI Int. Symp. Biol. Contr. Weeds, 1984, 19-25
Fecundity	0							Kok & Pienkowski, Proc. VI Int. Symp. Biol. Contr. Weeds, 1984, 19-25
Fecundity	0.52							Kok & Pienkowski, Proc. VI Int. Symp. Biol. Contr. Weeds, 1984, 19-25
Fecundity	0.52							Kok & Pienkowski, Proc. VI Int. Symp. Biol. Contr. Weeds, 1984, 19-25
Fecundity	0.973							Kok & Pienkowski, Proc. VI Int. Symp. Biol. Contr. Weeds, 1984, 19-25
Fecundity	0.737							Kok & Pienkowski, Proc. VI Int. Symp. Biol. Contr. Weeds, 1984, 19-25
Fecundity	0.32							Kok & Pienkowski, Proc. VI Int. Symp. Biol. Contr. Weeds, 1984, 19-25
Fecundity	0.68							Kok & Pienkowski, Proc. VI Int. Symp. Biol. Contr. Weeds, 1984, 19-25
Fecundity	0.88							Kok & Pienkowski, Proc. VI Int. Symp. Biol. Contr. Weeds, 1984, 19-25
Fecundity	0.973							Kok & Pienkowski, Proc. VI Int. Symp. Biol. Contr. Weeds, 1984, 19-25
Fecundity	0.3		0.7					Shea, Sheppard & Woodburn, Journal of Applied Ecology 2006, 43:517–526
Survival		0.0692308						Stoyer & Kok, 1987, Environmental Entomology, 1987,16:864-868
Survival		0.0857143						Woodburn, Biocontrol Science and Technology, 1997, 7:645-656
Growth		0.5						Woodburn, Biocontrol Science and Technology, 1997, 7:645-656
Growth		0.867						Shea, Sheppard & Woodburn, Journal of Applied Ecology 2006, 43:517–526

## Sheet: Supplementary Table S2
	Table S2 Demographic vital rate and dispersal parameter estimates for populations of Carduus nutans at La Cavalerie in France, Kybeyan in Australia, Midland in New Zealand and Kansas in the USA
	Vital rates	Countries
		France	Australia	New Zealand	USA
	Survival of seed in SB (σ1)	0.2597	0.443	0.0382	0.2597
	Survival of S(σ2)	0.4831	0.0167	0.1164	0.2182
	Survival of M (σ3)	0.8235	0.0818	0.6813	0.5633
	Survival of L (σ4)	1	0.4393	0.7532	0.7474
	Growth of establishing seed to M (γ3)	0.0396	0.0841	0	0.1627
	Growth of establishing seed to L (γ4)	0.0099	0.0999	0	0
	Growth of surviving, not‐bolting S to M (γ32)	0.1256	0.1786	0.1065	0.8028
	Growth of surviving, not‐bolting S to L (γ42)	0.0205	0.6786	0.0651	0.1268
	Retrogression of surviving, not‐bolting M to S (ρ23)	0	0	0.3333	0
	Growth of surviving, not‐bolting M to L (γ43)	0	0.8333	0.6667	0.3824
	Retrogression of surviving, not‐bolting L to S (ρ24)	0	0.1667	1	0
	Retrogression of surviving, not‐bolting L to M (ρ34)	0	0.3333	0	0
	Bolting of surviving S (β2)	0.025	0.1765	0.262	0.018
	Bolting of surviving M (β3)	0.9286	0.5385	0.9516	0.3596
	Bolting of surviving L(β4)	0.6	0.9362	0.9828	1
	Potential seed production by S (π2)	62	125	2437	100
	Potential seed production by M (π3)	65	349	2776	195
	Potential seed production by L (π4)	93	1168	3576	1473
	Potential seed escaping from floral herbivory (φ)	0.0925	1	1	1
	New seed entering SB (ν)	0.3235	0.43	0.157	0.2333
	New seed establishing seedling (ɛ)	0.1148	0.0194	0.0194	0.03
	Seed from SB establishing seedling (ɛ1)	0.1148	0.0048	0.1847	0.03
	Note: The stage classes of the matrix model were: seeds in the seed bank (SB), small (S), medium (M) and large (L) rosettes.

## Sheet: Supplementary Table S3
	Table S3 Vital rate equations used to construct the matrix models for populations of Carduus nutans. Details about all vital rates are provided in Table S2
		SB	S	M	L
	SB
	S
	M
	L

## Sheet: Supplementary Table S4-7
	Table S4 Matrix model of a Carduus nutans population at La Cavalerie, France						Table S6 Matrix model of a Carduus nutans population at Midland in New Zealand
		SB	S	M	L			SB	S	M	L
	SB	0.2597	0.0224071	1.48738	1.66975		SB	0.0382	11.6684	282.561	415.597
	S	0.109117	0.409764	0.501697	0.563209		S	0.1847	1.513	34.9261	51.367
	M	0.00454608	0.0594753	0.0796997	0.0234646		M	0	0.0091	0	0
	L	0.00113652	0.00973468	0.00522546	0.405866		L	0	0.0056	0.022	0
	Table S5 Matrix model of a Carduus nutans population at Kybeyan in Australia						Table S7 Matrix model of a Carduus nutans population at Kansas in the USA
		SB	S	M	L			SB	S	M	L
	SB	0.443	0.158431	6.61048	206.558		SB	0.2597	0.0916309	9.21529	256.845
	S	0.0039168	0.00779646	0.243364	7.60907		S	0.025119	0.0249505	0.992193	27.654
	M	0.00040368	0.00305732	0.031375	0.793079		M	0.004881	0.173935	0.41559	5.37359
	L	0.00047952	0.0100465	0.0612518	0.944993		L	0	0.0271697	0.137946	0

## Sheet: Supplementary Table S8
Table S8. Population growth rate of Carduus nutans with different single biocontrol agents and combinations of biocontrol agents.
Biocontrol agents	Targeted vital rates	Effect of biocontrol agents on reduction in vital rates	Population growth rate
			France	Australia	New Zealand	USA
Trichosirocalus horridus	survival	0.069	0.567472	1.13264	2.54226	1.6361
Trichosirocalus horridus	survival; growth	8.6%; 50%	0.521759	0.70983	2.39793	1.13269
Trichosirocalus horridus	growth	0.867	0.516365	0.495431	2.46643	0.721509
Trichosirocalus horridus	fecundity	-0.505348	0.656609	1.68078	3.53853	2.10159
Trichosirocalus horridus	fecundity	-0.237681	0.628731	1.42666	3.0926	1.92216
Trichosirocalus horridus	fecundity	-0.00487805	0.602452	1.20737	2.69224	1.75201
Trichosirocalus horridus	fecundity	0.0804309	0.592219	1.12771	2.5416	1.68542
Trichosirocalus horridus	fecundity	0.3	0.563929	0.92579	2.14033	1.50005
Trichosirocalus horridus	fecundity	0.591549	0.519861	0.67436	1.55816	1.20577
Trichosirocalus horridus	fecundity	0.596685	0.518985	0.67028	1.5471	1.19983
Trichosirocalus horridus	fecundity	0.72	0.496356	0.578976	1.26712	1.04424
Rhinocyllus conicus	fecundity	0.028	0.598551	1.17661	2.63447	1.72665
Rhinocyllus conicus	fecundity	0.0283	0.598516	1.17633	2.63395	1.72642
Rhinocyllus conicus	fecundity	0.042	0.596874	1.16353	2.60977	1.71574
Rhinocyllus conicus	fecundity	0.061	0.594582	1.14581	2.57613	1.70082
Rhinocyllus conicus	fecundity	0.072	0.593247	1.13556	2.5566	1.69212
Rhinocyllus conicus	fecundity	0.088	0.591293	1.12066	2.52811	1.67938
Rhinocyllus conicus	fecundity	0.09	0.591048	1.1188	2.52455	1.67778
Rhinocyllus conicus	fecundity	0.09	0.591048	1.1188	2.52455	1.67778
Rhinocyllus conicus	fecundity	0.143	0.584468	1.06963	2.42944	1.63483
Rhinocyllus conicus	fecundity	0.153527	0.583141	1.05989	2.41042	1.62616
Rhinocyllus conicus	fecundity	0.195021	0.577846	1.02162	2.33497	1.5915
Rhinocyllus conicus	fecundity	0.222	0.574344	0.996846	2.28548	1.56854
Rhinocyllus conicus	fecundity	0.23	0.573296	0.989517	2.27074	1.56166
Rhinocyllus conicus	fecundity	0.26	0.569326	0.962113	2.21518	1.53558
Rhinocyllus conicus	fecundity	0.28	0.566643	0.943918	2.17787	1.51793
Rhinocyllus conicus	fecundity	0.3	0.563929	0.92579	2.14034	1.50005
Rhinocyllus conicus	fecundity	0.32	0.561184	0.907732	2.10257	1.48195
Rhinocyllus conicus	fecundity	0.32	0.561184	0.907732	2.10257	1.48195
Rhinocyllus conicus	fecundity	0.336	0.558963	0.893342	2.07217	1.46728
Rhinocyllus conicus	fecundity	0.345	0.557705	0.885271	2.05501	1.45897
Rhinocyllus conicus	fecundity	0.36	0.555592	0.871858	2.02627	1.44499
Rhinocyllus conicus	fecundity	0.363	0.555167	0.869182	2.02051	1.44217
Rhinocyllus conicus	fecundity	0.381	0.552599	0.853169	1.98579	1.42516
Rhinocyllus conicus	fecundity	0.386	0.55188	0.848735	1.9761	1.4204
Rhinocyllus conicus	fecundity	0.44	0.54396	0.801299	1.87026	1.36775
Rhinocyllus conicus	fecundity	0.45	0.54246	0.792614	1.8504	1.35775
Rhinocyllus conicus	fecundity	0.45	0.54246	0.792614	1.8504	1.35775
Rhinocyllus conicus	fecundity	0.467	0.539883	0.777931	1.81642	1.34055
Rhinocyllus conicus	fecundity	0.489	0.536499	0.759093	1.77205	1.31791
Rhinocyllus conicus	fecundity	0.495851	0.535433	0.753268	1.75814	1.31076
Rhinocyllus conicus	fecundity	0.52	0.531626	0.7329	1.7087	1.28522
Rhinocyllus conicus	fecundity	0.52	0.531626	0.7329	1.7087	1.28522
Rhinocyllus conicus	fecundity	0.57	0.523487	0.691672	1.6042	1.23035
Rhinocyllus conicus	fecundity	0.68	0.504075	0.607005	1.36136	1.09777
Rhinocyllus conicus	fecundity	0.723708	0.495619	0.576469	1.25818	1.03909
Rhinocyllus conicus	fecundity	0.733	0.493752	0.570256	1.23561	1.02605
Rhinocyllus conicus	fecundity	0.733	0.493752	0.570256	1.23561	1.02605
Rhinocyllus conicus	fecundity	0.737	0.492941	0.567614	1.22581	1.02037
Rhinocyllus conicus	fecundity	0.770053	0.486031	0.54656	1.14291	0.9717
Rhinocyllus conicus	fecundity	0.78	0.483875	0.540507	1.11721	0.956392
Rhinocyllus conicus	fecundity	0.8	0.479415	0.52875	1.06429	0.924544
Rhinocyllus conicus	fecundity	0.8	0.479415	0.52875	1.06429	0.924544
Rhinocyllus conicus	fecundity	0.8	0.479415	0.52875	1.06429	0.924544
Rhinocyllus conicus	fecundity	0.843137	0.469127	0.505358	0.94331	0.849958
Rhinocyllus conicus	fecundity	0.88	0.459384	0.487557	0.82973	0.777546
Rhinocyllus conicus	fecundity	0.933	0.442876	0.465466	0.637596	0.649316
Rhinocyllus conicus	fecundity	0.933	0.442876	0.465466	0.637596	0.649316
Rhinocyllus conicus	fecundity	0.973	0.426231	0.451372	0.438987	0.508775
Rhinocyllus conicus	fecundity	0.973	0.426231	0.451372	0.438987	0.508775
Urophora solstitialis	fecundity	0.04	0.597114	1.1654	2.6133	1.7173
Urophora solstitialis	fecundity	0.06	0.594704	1.14674	2.57791	1.7016
Urophora solstitialis	fecundity	0.072	0.593247	1.13556	2.5566	1.69212
Urophora solstitialis	fecundity	0.088	0.591293	1.12066	2.52811	1.67938
Urophora solstitialis	fecundity	0.11	0.588583	1.10022	2.48879	1.66171
Urophora solstitialis	fecundity	0.45	0.54246	0.792614	1.8504	1.35775
Urophora solstitialis	fecundity	0.63	0.51319	0.644281	1.4743	1.16035
Urophora solstitialis	fecundity	0.7	0.500268	0.592773	1.31472	1.07144
Trichosirocalus horridus & Rhinocyllus conicus	fecundity	0.03	0.598312	1.17474	2.63095	1.7251
Trichosirocalus horridus & Rhinocyllus conicus	fecundity	0.59	0.520124	0.675594	1.5615	1.20756
Rhinocyllus conicus & Urophora solstitialis	fecundity	0.113	0.588212	1.09743	2.48341	1.65928
Rhinocyllus conicus & Urophora solstitialis	fecundity	0.228	0.573558	0.991348	2.27443	1.56338
Rhinocyllus conicus & Urophora solstitialis	fecundity	0.47	0.539425	0.775351	1.8104	1.33749
Rhinocyllus conicus & Urophora solstitialis	fecundity	0.7	0.500268	0.592773	1.31472	1.07144
Trichosirocalus horridus & Rhinocyllus conicus & Urophora solstitialis	fecundity	0.81	0.477117	0.523085	1.03715	0.908029
